# Supplementary material for: Anaerozeibacter quisquiliarum gen. nov., sp. nov., a novel mesophilic bacterium isolated from a laboratory-scale methanogenic landfill bioreactor digesting maize, and proposal of Anaerozeibacteraceae fam. nov., representing a new family within the order Eubacteriales
Source: Int J Syst Evol Microbiol. 2025 Dec 10;75(12):006985. doi: 10.1099/ijsem.0.006985 (PMC12694931; doi:10.1099/ijsem.0.006985)
Supplement: Uncited Supplementary Material 2. [file ijsem-75-06985-s002.xlsx]

## Sheet: ggdc_results
Supplementary File 2. Genomic features and taxonomy identification based on pairwise digital DNA-DNA Hybridization (dDDH) values of strain meth-B3T (present study) and the most closely type strain genomes. All pairwise comparisons among the set of genomes were conducted using GBDP and accurate intergenomic distances. Genbank accession numbers are between brackets.
	Differences to stain meth-B3T
Subject strain	Genome Length (bp)	No. of Proteins	GC Content (%)	G+C difference	dDDH (d0, in %)	C.I. (d0, in %)	Distance	Prob. DDH >= 70%	dDDH (d4, in %)	C.I. (d4, in %)	Distance	Prob. DDH >= 70%	dDDH (d6, in %)	C.I. (d6, in %)	Distance	Prob. DDH >= 70%
Strain meth-B3T (JBISDI000000000)	3827363	3505	62.65	0	100	[100 - NaN%]	0	99.62	100	[100 - NaN%]	0	98.3	100	[100 - NaN%]	0	99.99
"Beduinella massiliensis" Marseille-P2846T (NZ_LT963428)	4182568	3682	60.75	1.88	13	[10.3 - 16.3%]	0.9737	0	18.4	[16.3 - 20.8%]	0.2387	0	13.3	[11 - 16.1%]	0.98	0
"Maliibacterium massiliense" Marseille-P3954T (NZ_LR026983)	2422126	2253	60.82	1.83	12.8	[10.1 - 16.1%]	0.9827	0	17.1	[15 - 19.4%]	0.2572	0	13.2	[10.8 - 15.9%]	0.9872	0
Aristaeella hokkaidonensis R-7T (CP068393)	3390518	2963	53.04	9.61	12.7	[10 - 15.9%]	0.9908	0	18.4	[16.2 - 20.8%]	0.2389	0	13	[10.7 - 15.8%]	0.993	0
Aristaeella lactis WTE2008T (NZ_CP069421)	3450610	3033	53.5	9.15	12.6	[10 - 15.9%]	0.992	0	19.5	[17.3 - 21.9%]	0.2259	0	13	[10.7 - 15.8%]	0.9938	0
Acetivibrio clariflavus DSM 19732T (NC_ 016627)	4897678	4203	35.72	26.93	12.6	[9.9 - 15.8%]	0.9964	0	24.1	[21.8 - 26.5%]	0.1813	0.01	13	[10.6 - 15.7%]	0.997	0
"Christensenella timonensis" Marseille-P2437TT (NZ_FLKP01000001)	2650850	2423	51.71	10.94	12.6	[9.9 - 15.8%]	0.9958	0	22.3	[20 - 24.7%]	0.1965	0	13	[10.6 - 15.7%]	0.9967	0
Clostridium tetanomorphum DJ061T (NZ_JABTAX010000001)	4475070	4193	29.13	33.52	12.6	[9.9 - 15.8%]	0.9947	0	23.5	[21.2 - 26%]	0.186	0	13	[10.7 - 15.7%]	0.9957	0
Gehongia tenuis NSJ-53T (NZ_JACRSR010000001)	2223526	2184	56.48	6.16	12.6	[9.9 - 15.9%]	0.9933	0	18.5	[16.3 - 20.8%]	0.2382	0	13	[10.7 - 15.7%]	0.9949	0
Guopingia tenuis NSJ-63T (NZ_JACRSS010000001)	2203091	2057	53.27	9.37	12.6	[9.9 - 15.8%]	0.9946	0	17.2	[15.1 - 19.6%]	0.2548	0	13	[10.7 - 15.7%]	0.996	0
Luoshenia tenuis NSJ-44T (NZ_JACRSO010000001)	2655978	2434	57.64	5	12.6	[9.9 - 15.9%]	0.9927	0	18.2	[16.1 - 20.6%]	0.241	0	13	[10.7 - 15.8%]	0.9944	0
Xylanivirga thermophila SYSU GA17129T (NZ_RXHQ01000010)	2937341	2752	35.89	26.75	12.6	[9.9 - 15.9%]	0.9928	0	29.4	[27.1 - 31.9%]	0.1452	0.08	13	[10.7 - 15.8%]	0.9939	0
Acetivibrio cellulolyticus CD2T (NZ_JH556651)	6156735	4997	35.49	27.1	12.5	[9.9 - 15.8%]	0.9987	0	25.5	[23.2 - 28%]	0.1705	0.01	12.9	[10.6 - 15.7%]	0.9989	0
Acetivibrio thermocellus ATCC 27405T (NC_ 009012)	3843301	3371	38.99	23.66	12.5	[9.9 - 15.8%]	0.9969	0	23.8	[21.5 - 26.3%]	0.1833	0	12.9	[10.6 - 15.7%]	0.9975	0
Caldicoprobacter algeriensis TH7C1T (NZ_JAHUQD010000010)	2535023	2425	44.89	17.76	12.5	[9.8 - 15.8%]	0.999	0	25.6	[23.3 - 28.1%]	0.1695	0.01	12.9	[10.6 - 15.7%]	0.9991	0
Caldicoprobacter faecalis DSM 20678T (NZ_FOXR01000086)	2579145	2390	44.88	17.75	12.5	[9.8 - 15.8%]	0.9989	0	27	[24.7 - 29.5%]	0.1598	0.03	12.9	[10.6 - 15.7%]	0.999	0
Caldicoprobacter guelmensis DSM 24605T (NZ_JAFBDW010000001)	2398524	2233	43.74	18.9	12.5	[9.9 - 15.8%]	0.9983	0	19.1	[16.9 - 21.5%]	0.2301	0	12.9	[10.6 - 15.7%]	0.9987	0
Christensenella hongkongensis strain DSM 18959T (NZ_SMCZ01000001)	3152139	2917	48.51	14.13	12.5	[9.9 - 15.8%]	0.9983	0	23.1	[20.8 - 25.6%]	0.1892	0	12.9	[10.6 - 15.7%]	0.9986	0
Christensenella intestinihominis AF73-05CM02T (NZ_MAIQ01000001)	3026655	2782	52.07	10.58	12.5	[9.9 - 15.8%]	0.9967	0	18.2	[16 - 20.5%]	0.2417	0	12.9	[10.6 - 15.7%]	0.9975	0
"Christensenella massiliensis" CA70T (NZ_CP117826)	2590035	2475	50.47	12.17	12.5	[9.9 - 15.8%]	0.9977	0	26.5	[24.1 - 29%]	0.1635	0.02	12.9	[10.6 - 15.7%]	0.9981	0
Christensenella minuta DSM 22607T (NZ_CP029256)	2969292	2805	51.44	11.21	12.5	[9.9 - 15.8%]	0.997	0	23.3	[21 - 25.7%]	0.188	0	12.9	[10.6 - 15.7%]	0.9976	0
Christensenella tenuis NSJ-35T (NZ_JACOON010000001)	3025891	2855	48.9	13.75	12.5	[9.9 - 15.8%]	0.9979	0	22.3	[20 - 24.7%]	0.197	0	12.9	[10.6 - 15.7%]	0.9983	0
Clostridium lundense DSM 17049T (NZ_JHVC01000001)	4753597	4494	29.28	33.36	12.5	[9.8 - 15.7%]	0.9999	0	24.5	[21.2 - 27%]	0.186	0.26	12.9	[10.6 - 15.6%]	0.9999	0
Clostridium pascui DSM 10365 (NZ_JAFBDB010000001)	3828744	3715	31.2	31.44	12.5	[9.8 - 15.8%]	0.9992	0	24.9	[22.6 - 27.4%]	0.175	0.01	12.9	[10.6 - 15.6%]	0.9994	0
Lutispora saccharofermentans m25T (NZ_JAJEKE010000001)	4321915	3988	40.29	22.35	12.5	[9.8 - 15.8%]	0.9995	0	27.3	[25 - 29.8%]	0.1581	0.03	12.9	[10.6 - 15.6%]	0.9996	0
Lutispora thermophila DSM 19022T (NZ_FQZS01000063)	3583033	3395	35.65	26.99	12.5	[9.8 - 15.8%]	0.9988	0	26.4	[24 - 28.8%]	0.1644	0.02	12.9	[10.6 - 15.7%]	0.999	0
Mahella australiensis 50-1 BONT (NC_ 015520)	3135972	2959	43.45	19.19	12.5	[9.9 - 15.8%]	0.9981	0	26.7	[24.4 - 29.2%]	0.1618	0.02	12.9	[10.6 - 15.7%]	0.9984	0
The dDDH values are provided along with their confidence intervals (C.I.) for the three different GBDP formulas:
	• formula d0 (a.k.a. GGDC formula 1): length of all Heat shock proteins (HSPs) divided by total genome length.
	• formula d4 (a.k.a. GGDC formula 2): sum of all identities found in HSPs divided by overall HSP length.
	• formula d6 (a.k.a. GGDC formula 3): sum of all identities found in HSPs divided by total genome length.
