# Supplementary material for: Anaerozeibacter quisquiliarum gen. nov., sp. nov., a novel mesophilic bacterium isolated from a laboratory-scale methanogenic landfill bioreactor digesting maize, and proposal of Anaerozeibacteraceae fam. nov., representing a new family within the order Eubacteriales
Source: Int J Syst Evol Microbiol. 2025 Dec 10;75(12):006985. doi: 10.1099/ijsem.0.006985 (PMC12694931; doi:10.1099/ijsem.0.006985)
Supplement: Uncited Supplementary Material 3. [file ijsem-75-06985-s003.xlsx]

## Sheet: Sheet1
Supplementary File 3. Average Nucleotide Identity (ANI) percentages calculated (using pyani) between the strain meth-B3T (present study) and its closely relative reference genomes belonging to the Eubacteriales order.
	"Maliibacterium massiliense" Marseille-P3954T (NZ_LR026983)	Gehongia tenuis NSJ-53T (NZ_JACRSR010000001)	"Christensenella massiliensis" CA70T (NZ_CP117826)	Lutispora thermophila DSM 19022T (NZ_FQZS01000063)	Xylanivirga thermophila SYSU GA17129T (NZ_RXHQ01000010)	Caldicoprobacter guelmensis DSM 24605T (NZ_JAFBDW010000001)	Caldicoprobacter faecalis DSM 20678T (NZ_FOXR01000086)	"Christensenella timonensis" Marseille-P2437TT (NZ_FLKP01000001)	Lutispora saccharofermentans m25T (NZ_JAJEKE010000001)	Guopingia tenuis NSJ-63T (NZ_JACRSS010000001)	Luoshenia tenuis NSJ-44T (NZ_JACRSO010000001)	"Beduinella massiliensis" Marseille-P2846T (NZ_LT963428)	Acetivibrio cellulolyticus CD2T (NZ_JH556651)	Aristaeella hokkaidonensis R-7T (CP068393)	Strain meth-B3T (JBISDI000000000)	Caldicoprobacter algeriensis TH7C1T (NZ_JAHUQD010000010)	Christensenella intestinihominis AF73-05CM02T (NZ_MAIQ01000001)	Christensenella tenuis NSJ-35T (NZ_JACOON010000001)	Clostridium tetanomorphum DJ061T (NZ_JABTAX010000001)	Acetivibrio clariflavus DSM 19732T (NC_ 016627)	Christensenella minuta DSM 22607T (NZ_CP029256)	Mahella australiensis 50-1 BONT (NC_ 015520)	Clostridium lundense DSM 17049T (NZ_JHVC01000001)	Aristaeella lactis WTE2008T (NZ_CP069421)	Acetivibrio thermocellus ATCC 27405T (NC_ 009012)	Christensenella hongkongensis strain DSM 18959T (NZ_SMCZ01000001)	Clostridium pascui DSM 10365 (NZ_JAFBDB010000001)
"Maliibacterium massiliense" Marseille-P3954T (NZ_LR026983)	1	0.66724	0.658794	0.620712	0.628277	0.635309	0.641271	0.650154	0.607513	0.669301	0.677083	0.665564	0.625331	0.651446	0.666853	0.64149	0.650729	0.644727	0.6533	0.623333	0.657796	0.629299	0.593782	0.653512	0.629778	0.648665	0.610496
Gehongia tenuis NSJ-53T (NZ_JACRSR010000001)	0.660566	1	0.645246	0.617933	0.620416	0.633521	0.641121	0.646312	0.618007	0.65407	0.661082	0.64908	0.620843	0.644273	0.648329	0.639801	0.644784	0.640481	0.609596	0.623651	0.641246	0.627328	0.594719	0.648201	0.629868	0.639961	0.600185
"Christensenella massiliensis" CA70T (NZ_CP117826)	0.655643	0.64866	1	0.620186	0.623288	0.625912	0.634604	0.72405	0.621934	0.66744	0.649469	0.644387	0.624523	0.640497	0.638257	0.629103	0.774731	0.769605	0.620707	0.627864	0.776753	0.629861	0.603268	0.64413	0.631712	0.724679	0.608637
Lutispora thermophila DSM 19022T (NZ_FQZS01000063)	0.614432	0.618997	0.619524	1	0.658943	0.632717	0.634605	0.615649	0.736768	0.621333	0.617281	0.613818	0.646943	0.614655	0.608575	0.630822	0.615999	0.618455	0.653484	0.687252	0.615432	0.62816	0.650969	0.609553	0.670333	0.617807	0.647824
Xylanivirga thermophila SYSU GA17129T (NZ_RXHQ01000010)	0.616573	0.62078	0.6203	0.6608	1	0.653746	0.651271	0.619987	0.638088	0.623687	0.617719	0.608278	0.642538	0.611986	0.647127	0.649978	0.61989	0.625304	0.649229	0.666134	0.623379	0.646563	0.648544	0.615412	0.652432	0.624393	0.643887
Caldicoprobacter guelmensis DSM 24605T (NZ_JAFBDW010000001)	0.634366	0.637282	0.628756	0.63365	0.653804	1	0.82329	0.626138	0.632532	0.636457	0.639506	0.626104	0.63969	0.62892	0.627845	0.83501	0.62585	0.628568	0.628697	0.643404	0.629175	0.647966	0.621852	0.625516	0.64573	0.628413	0.625643
Caldicoprobacter faecalis DSM 20678T (NZ_FOXR01000086)	0.641218	0.642896	0.628811	0.632337	0.65022	0.823612	1	0.630688	0.632735	0.638396	0.643154	0.630876	0.637524	0.629215	0.631222	0.910967	0.627977	0.629647	0.620842	0.643998	0.628738	0.648993	0.618782	0.628162	0.644546	0.629471	0.619084
"Christensenella timonensis" Marseille-P2437TT (NZ_FLKP01000001)	0.648579	0.649005	0.725238	0.619579	0.629876	0.634477	0.639671	1	0.613716	0.668247	0.648659	0.644737	0.625499	0.641887	0.640501	0.637367	0.729883	0.723618	0.62147	0.627279	0.733933	0.629266	0.598733	0.645851	0.634396	0.734067	0.609072
Lutispora saccharofermentans m25T (NZ_JAJEKE010000001)	0.609945	0.619849	0.616372	0.733476	0.639187	0.630724	0.630413	0.616686	1	0.616282	0.615484	0.606866	0.640016	0.611567	0.608533	0.629932	0.614572	0.615277	0.638999	0.641929	0.617282	0.627068	0.639669	0.610048	0.639175	0.617432	0.636891
Guopingia tenuis NSJ-63T (NZ_JACRSS010000001)	0.66583	0.653559	0.667155	0.615472	0.622714	0.63668	0.642697	0.667111	0.621373	1	0.66275	0.649547	0.619195	0.642713	0.642737	0.640723	0.665067	0.661267	0.610899	0.620741	0.668816	0.6254	0.604692	0.644217	0.629786	0.661211	0.601108
Luoshenia tenuis NSJ-44T (NZ_JACRSO010000001)	0.673941	0.65949	0.649145	0.617076	0.620446	0.635064	0.643776	0.648321	0.614691	0.662355	1	0.662652	0.616994	0.65068	0.662075	0.643806	0.643915	0.646224	0.607249	0.620854	0.64592	0.626043	0.595899	0.65428	0.626662	0.655439	0.59932
"Beduinella massiliensis" Marseille-P2846T (NZ_LT963428)	0.664077	0.65641	0.649534	0.630742	0.622884	0.628292	0.636357	0.649893	0.605848	0.653992	0.662739	1	0.622681	0.668674	0.677203	0.631384	0.650654	0.641438	0.644617	0.624098	0.647316	0.626119	0.598307	0.671038	0.62767	0.641579	0.628923
Acetivibrio cellulolyticus CD2T (NZ_JH556651)	0.618948	0.618468	0.621702	0.648183	0.64117	0.635197	0.635633	0.616826	0.636387	0.621008	0.617942	0.613991	1	0.620344	0.614038	0.634359	0.619913	0.623926	0.642478	0.742533	0.620345	0.63135	0.64314	0.61478	0.692567	0.622436	0.648182
Aristaeella hokkaidonensis R-7T (CP068393)	0.650442	0.652384	0.648768	0.619352	0.621966	0.628766	0.634334	0.644697	0.609717	0.647365	0.654146	0.663918	0.623638	1	0.653465	0.633155	0.644111	0.638675	0.621325	0.620146	0.646991	0.623496	0.589153	0.808409	0.627719	0.640823	0.604996
Strain meth-B3T (JBISDI000000000)	0.660362	0.652102	0.633762	0.601132	0.651533	0.625349	0.630038	0.635816	0.611282	0.642872	0.660352	0.670294	0.617211	0.646908	1	0.630581	0.636852	0.632228	0.626891	0.615975	0.637473	0.624434	0.608498	0.652025	0.619284	0.62951	0.596493
Caldicoprobacter algeriensis TH7C1T (NZ_JAHUQD010000010)	0.63558	0.637869	0.627141	0.626185	0.646048	0.833167	0.909941	0.6286	0.625702	0.634898	0.639236	0.627547	0.635975	0.624738	0.627021	1	0.626295	0.62388	0.616941	0.642249	0.624944	0.647838	0.614589	0.626187	0.64195	0.62447	0.615978
Christensenella intestinihominis AF73-05CM02T (NZ_MAIQ01000001)	0.645713	0.649194	0.770585	0.612273	0.619977	0.62665	0.630298	0.725664	0.616239	0.664923	0.645597	0.644815	0.622506	0.633547	0.636393	0.629382	1	0.802671	0.611743	0.62458	0.82806	0.623939	0.599206	0.6369	0.626976	0.736703	0.606314
Christensenella tenuis NSJ-35T (NZ_JACOON010000001)	0.637038	0.640644	0.766164	0.617071	0.617685	0.627977	0.629269	0.718845	0.621213	0.659863	0.643372	0.640883	0.624223	0.629226	0.628411	0.626931	0.803331	1	0.606251	0.625317	0.824268	0.622709	0.599189	0.627483	0.63112	0.733515	0.605818
Clostridium tetanomorphum DJ061T (NZ_JABTAX010000001)	0.700621	0.663343	0.646049	0.658168	0.659147	0.636444	0.640607	0.644454	0.639667	0.660347	0.656992	0.690103	0.653961	0.670093	0.694116	0.637769	0.649363	0.638777	1	0.656005	0.645573	0.636236	0.820465	0.684362	0.653836	0.637148	0.72768
Acetivibrio clariflavus DSM 19732T (NC_ 016627)	0.638442	0.640922	0.639957	0.694586	0.678059	0.650189	0.652449	0.639977	0.642132	0.634973	0.637271	0.631582	0.746447	0.631484	0.635461	0.651593	0.637692	0.638337	0.65607	1	0.63738	0.679263	0.647593	0.63648	0.732281	0.638778	0.649071
Christensenella minuta DSM 22607T (NZ_CP029256)	0.648437	0.643683	0.775584	0.623253	0.626764	0.627886	0.632126	0.731467	0.616839	0.664805	0.647316	0.643315	0.622778	0.636198	0.637723	0.629464	0.829894	0.826728	0.618776	0.621971	1	0.625072	0.600331	0.639936	0.632807	0.743449	0.604093
Mahella australiensis 50-1 BONT (NC_ 015520)	0.632491	0.635053	0.631907	0.631372	0.644553	0.644838	0.65199	0.630499	0.628726	0.631457	0.636943	0.623295	0.635252	0.624446	0.626809	0.652813	0.629062	0.628818	0.630218	0.669424	0.628868	1	0.622239	0.629596	0.664841	0.62785	0.623609
Clostridium lundense DSM 17049T (NZ_JHVC01000001)	0.583462	0.598637	0.60462	0.647995	0.649655	0.619688	0.617208	0.601341	0.642358	0.59871	0.590373	0.593668	0.643008	0.594519	0.592675	0.616814	0.596772	0.600223	0.818984	0.645413	0.599862	0.621772	1	0.592608	0.638323	0.604336	0.727513
Aristaeella lactis WTE2008T (NZ_CP069421)	0.652108	0.656272	0.645634	0.622382	0.622544	0.629331	0.633127	0.643188	0.61206	0.647548	0.656771	0.668646	0.623611	0.809078	0.657657	0.630902	0.644737	0.636432	0.638783	0.622606	0.641456	0.626298	0.591374	1	0.634109	0.63997	0.611498
Acetivibrio thermocellus ATCC 27405T (NC_ 009012)	0.633493	0.637366	0.639255	0.673651	0.656812	0.649582	0.648363	0.635653	0.637223	0.638211	0.636786	0.634292	0.698065	0.630326	0.627045	0.650402	0.63614	0.640121	0.646994	0.731221	0.636216	0.660164	0.636255	0.632628	1	0.637874	0.642081
Christensenella hongkongensis strain DSM 18959T (NZ_SMCZ01000001)	0.640418	0.64126	0.724723	0.62185	0.621087	0.626813	0.630072	0.730767	0.621381	0.658101	0.656366	0.635366	0.623846	0.631457	0.630325	0.627874	0.737052	0.733366	0.606954	0.626773	0.742505	0.624229	0.604297	0.636047	0.630568	1	0.610715
Clostridium pascui DSM 10365 (NZ_JAFBDB010000001)	0.612015	0.607597	0.60985	0.649532	0.644065	0.625879	0.622371	0.612777	0.636834	0.607901	0.605624	0.609592	0.651162	0.604644	0.604377	0.622267	0.608576	0.611749	0.725345	0.645345	0.607256	0.623653	0.729083	0.603786	0.639097	0.609549	1
