# Supplementary material for: Anaerozeibacter quisquiliarum gen. nov., sp. nov., a novel mesophilic bacterium isolated from a laboratory-scale methanogenic landfill bioreactor digesting maize, and proposal of Anaerozeibacteraceae fam. nov., representing a new family within the order Eubacteriales
Source: Int J Syst Evol Microbiol. 2025 Dec 10;75(12):006985. doi: 10.1099/ijsem.0.006985 (PMC12694931; doi:10.1099/ijsem.0.006985)
Supplement: Uncited Supplementary Material 4. [file ijsem-75-06985-s004.xlsx]

## Sheet: Sheet1
Supplementary File 4. Amino Acid Identity (AAI) percentages calculated (using compareM) between the strain meth-B3T genome (present study) and its closely relative reference genomes belonging to the Eubacteriales order.
#Genome A	Genes in A	Genome B	Genes in B	Orthologous genes	Mean AAI	Std AAI	Orthologous fraction (OF)
Strain meth-B3T	3506	"Beduinella massiliensis" Marseille-P2846T (NZ_LT963428)	3686	1177	54.25	12.64	33.57
Strain meth-B3T	3506	Aristaeella lactis WTE2008T (NZ_CP069421)	3033	894	52.49	12.58	29.48
Strain meth-B3T	3506	Luoshenia tenuis NSJ-44T (NZ_JACRSO010000001)	2435	936	52.42	12.32	38.44
Strain meth-B3T	3506	"Maliibacterium massiliense" Marseille-P3954T (NZ_LR026983)	2255	839	52.1	11.8	37.21
Strain meth-B3T	3506	Aristaeella hokkaidonensis R-7T (CP068393)	2964	917	52.03	12.57	30.94
Strain meth-B3T	3506	Gehongia tenuis NSJ-53T (NZ_JACRSR010000001)	2186	843	51.9	12.1	38.56
Strain meth-B3T	3506	Caldicoprobacter faecalis DSM 20678T (NZ_FOXR01000086)	2391	833	51.28	11.74	34.84
Strain meth-B3T	3506	Guopingia tenuis NSJ-63T (NZ_JACRSS010000001)	2059	824	51.26	11.73	40.02
Strain meth-B3T	3506	Caldicoprobacter guelmensis DSM 24605T (NZ_JAFBDW010000001)	2239	852	51.19	11.73	38.05
Strain meth-B3T	3506	Caldicoprobacter algeriensis TH7C1T (NZ_JAHUQD010000010)	2430	826	51.11	11.72	33.99
Strain meth-B3T	3506	"Christensenella massiliensis" CA70T (NZ_CP117826)	2478	818	51.02	11.67	33.01
Strain meth-B3T	3506	Xylanivirga thermophila SYSU GA17129T (NZ_RXHQ01000010)	2753	902	51.02	13.21	32.76
Strain meth-B3T	3506	Christensenella minuta DSM 22607T (NZ_CP029256)	2809	868	50.86	11.46	30.9
Strain meth-B3T	3506	Christensenella intestinihominis AF73-05CM02T (NZ_MAIQ01000001)	2784	887	50.72	11.35	31.86
Strain meth-B3T	3506	Christensenella tenuis NSJ-35T (NZ_JACOON010000001)	2859	869	50.71	11.25	30.4
Strain meth-B3T	3506	"Christensenella timonensis" Marseille-P2437TT (NZ_FLKP01000001)	2430	824	50.7	11.66	33.91
Strain meth-B3T	3506	Christensenella hongkongensis DSM 18959T (NZ_SMCZ01000001)	2921	907	50.48	11.61	31.05
Strain meth-B3T	3506	Acetivibrio thermocellus ATCC 27405T (NC_ 009012)	3398	814	50.28	11.84	23.96
Strain meth-B3T	3506	Acetivibrio clariflavus DSM 19732T (NC_ 016627)	4217	862	50.18	11.6	24.59
Strain meth-B3T	3506	Mahella australiensis 50-1 BONT (NC_ 015520)	2970	825	49.52	11.59	27.78
Strain meth-B3T	3506	Acetivibrio cellulolyticus CD2T (NZ_JH556651)	5000	894	49.41	11.26	25.5
Strain meth-B3T	3506	Lutispora saccharofermentans m25T (NZ_JAJEKE010000001)	3989	934	49.13	11.77	26.64
Strain meth-B3T	3506	Lutispora thermophila DSM 19022T (NZ_FQZS01000063)	3401	829	49.09	11.49	24.38
Strain meth-B3T	3506	Clostridium pascui DSM 10365 (NZ_JAFBDB010000001)	3716	872	48.35	11.25	24.87
Strain meth-B3T	3506	Clostridium tetanomorphum DJ061T (NZ_JABTAX010000001)	4193	879	47.99	11.33	25.07
Strain meth-B3T	3506	Clostridium lundense DSM 17049T (NZ_JHVC01000001)	4496	882	47.82	11.22	25.16
