# Supplementary material for: Anaerozeibacter quisquiliarum gen. nov., sp. nov., a novel mesophilic bacterium isolated from a laboratory-scale methanogenic landfill bioreactor digesting maize, and proposal of Anaerozeibacteraceae fam. nov., representing a new family within the order Eubacteriales
Source: Int J Syst Evol Microbiol. 2025 Dec 10;75(12):006985. doi: 10.1099/ijsem.0.006985 (PMC12694931; doi:10.1099/ijsem.0.006985)
Supplement: Uncited Supplementary Material 5. [file ijsem-75-06985-s005.xlsx]

## Sheet: pocp-matrix
Supplementary File 5. Matrix of Percentage of Conserved Proteins (POCP) between strain meth-B3ᵀ and phylogenetically related type strains within the order Eubacteriales, calculated using the POCP-nf pipeline.
Strains ID	Strain meth-B3T (JBISDI000000000)	Acetivibrio cellulolyticus CD2T (NZ_JH556651)	Acetivibrio clariflavus DSM 19732T (NC_ 016627)	Acetivibrio thermocellus ATCC 27405T (NC_ 009012)	Aristaeella hokkaidonensis R-7T (CP068393)	Aristaeella lactis WTE2008T (NZ_CP069421)	"Beduinella massiliensis" Marseille-P2846T (NZ_LT963428)	Caldicoprobacter algeriensis TH7C1T (NZ_JAHUQD010000010)	Caldicoprobacter faecalis DSM 20678T (NZ_FOXR01000086)	Caldicoprobacter guelmensis DSM 24605T (NZ_JAFBDW010000001)	Christensenella hongkongensis strain DSM 18959T (NZ_SMCZ01000001)	Christensenella intestinihominis AF73-05CM02T (NZ_MAIQ01000001)	"Christensenella massiliensis" CA70T (NZ_CP117826)	Christensenella minuta DSM 22607T (NZ_CP029256)	Christensenella tenuis NSJ-35T (NZ_JACOON010000001)	"Christensenella timonensis" Marseille-P2437TT (NZ_FLKP01000001)	Clostridium lundense DSM 17049T (NZ_JHVC01000001)	Clostridium pascui DSM 10365 (NZ_JAFBDB010000001)	Clostridium tetanomorphum DJ061T (NZ_JABTAX010000001)	Gehongia tenuis NSJ-53T (NZ_JACRSR010000001)	Guopingia tenuis NSJ-63T (NZ_JACRSS010000001)	Luoshenia tenuis NSJ-44T (NZ_JACRSO010000001)	Lutispora saccharofermentans m25T (NZ_JAJEKE010000001)	Lutispora thermophila DSM 19022T (NZ_FQZS01000063)	Mahella australiensis 50-1 BONT (NC_ 015520)	"Maliibacterium massiliense" Marseille-P3954T (NZ_LR026983)	Xylanivirga thermophila SYSU GA17129T (NZ_RXHQ01000010)
Strain meth-B3T (JBISDI000000000)	100	21.642	22.7686	24.2583	28.1076	26.9654	35.1607	28.1788	28.3121	29.2262	28.6982	29.1236	27.2241	28.542	27.7201	28.7112	22.2278	23.0471	22.6293	29.5483	30.0791	31.2511	24.9967	22.9855	26.1448	30.3057	28.7678
Acetivibrio cellulolyticus CD2T (NZ_JH556651)	21.642	100	55.0543	48.3509	17.6633	17.335	19.2649	28.4425	29.024	29.3638	21.4177	21.0053	20.8913	20.2769	20.8227	20.6873	26.562	25.9986	27.9325	23.4368	21.5055	22.5003	27.9688	27.3475	27.0362	21.531	28.1069
Acetivibrio clariflavus DSM 19732T (NC_ 016627)	22.7686	55.0543	100	62.2788	19.4251	18.2836	20.9004	33.0266	33.9906	32.9242	22.4017	23.1067	22.3869	21.9749	23.9161	22.2457	27.7797	28.0374	29.4069	25.2388	23.6102	24.484	30.2039	33.5746	30.1731	23.2032	33.8174
Acetivibrio thermocellus ATCC 27405T (NC_ 009012)	24.2583	48.3509	62.2788	100	20.4452	19.0037	21.4377	35.7488	35.7577	36.349	24.3798	24.6384	24.1362	24.239	24.3816	24.7325	26.8913	28.5351	29.2173	27.9748	26.6581	26.77	30.9553	33.9935	32.0853	26.3158	33.6436
Aristaeella hokkaidonensis R-7T (CP068393)	28.1076	17.6633	19.4251	20.4452	100	77.5017	30.8653	23.8493	24.3041	24.2302	24.4048	24.6823	24.8621	24.0638	23.7882	24.1367	17.8758	19.6466	18.9771	26.4037	26.9522	27.4041	19.2922	19.4243	21.3779	26.6104	22.3797
Aristaeella lactis WTE2008T (NZ_CP069421)	26.9654	17.335	18.2836	19.0037	77.5017	100	30.4244	23.5617	23.8429	23.3954	22.8571	23.4738	23.9651	23.4156	22.8431	23.0938	17.4572	18.0943	17.9352	26.337	25.8546	26.3581	17.9604	18.7306	20.761	26.4472	22.5756
"Beduinella massiliensis" Marseille-P2846T (NZ_LT963428)	35.1607	19.2649	20.9004	21.4377	30.8653	30.4244	100	28.7703	29.3314	28.7743	25.0189	26.3923	26.0841	25.4817	24.4455	24.9959	20.658	21.387	21.3968	32.6798	28.3499	34.0582	22.9726	21.9019	24.9511	31.6765	28.7069
Caldicoprobacter algeriensis TH7C1T (NZ_JAHUQD010000010)	28.1788	28.4425	33.0266	35.7488	23.8493	23.5617	28.7703	100	78.6085	78.6604	28.4538	29.6332	29.4898	28.5277	28.5417	29.538	26.3622	28.6808	27.8332	35.8863	32.3963	35.0278	30.7968	32.4399	46.9725	32.6422	51.4197
Caldicoprobacter faecalis DSM 20678T (NZ_FOXR01000086)	28.3121	29.024	33.9906	35.7577	24.3041	23.8429	29.3314	78.6085	100	78.5853	28.4718	29.7757	29.6814	28.6429	28.7131	29.4619	27.1935	29.4513	28.5432	35.9423	32.6287	35.3648	32.0006	32.5497	45.8964	33.3836	52.431
Caldicoprobacter guelmensis DSM 24605T (NZ_JAFBDW010000001)	29.2262	29.3638	32.9242	36.349	24.2302	23.3954	28.7743	78.6604	78.5853	100	29.9417	31.2861	30.8411	29.873	30.2673	30.799	26.4457	29.388	28.2446	37.9217	34.6154	37.433	32.0367	32.5693	47.7273	34.6188	52.1765
Christensenella hongkongensis strain DSM 18959T (NZ_SMCZ01000001)	28.6982	21.4177	22.4017	24.3798	24.4048	22.8571	25.0189	28.4538	28.4718	29.9417	100	67.854	63.2975	67.5114	65.2287	66.1798	22.1023	24.0501	23.4177	32.1702	40.6916	34.1618	22.6213	22.9721	25.4765	35.2031	26.4421
Christensenella intestinihominis AF73-05CM02T (NZ_MAIQ01000001)	29.1236	21.0053	23.1067	24.6384	24.6823	23.4738	26.3923	29.6332	29.7757	31.2861	67.854	100	68.0046	78.0383	69.5583	64.4765	22.265	23.9803	23.7563	33.4474	41.5375	34.3367	23.4417	22.9561	25.7446	36.1668	26.816
"Christensenella massiliensis" CA70T (NZ_CP117826)	27.2241	20.8913	22.3869	24.1362	24.8621	23.9651	26.0841	29.4898	29.6814	30.8411	63.2975	68.0046	100	70.928	70.3752	63.1482	21.3517	22.9241	23.0804	35.1148	43.6893	34.671	21.7701	22.4702	24.8436	35.956	27.3771
Christensenella minuta DSM 22607T (NZ_CP029256)	28.542	20.2769	21.9749	24.239	24.0638	23.4156	25.4817	28.5277	28.6429	29.873	67.5114	78.0383	70.928	100	74.0283	63.9633	20.8248	22.7301	21.9491	32.5115	42.4722	34.4722	22.0816	22.3065	24.5836	35.1325	25.6433
Christensenella tenuis NSJ-35T (NZ_JACOON010000001)	27.7201	20.8227	23.9161	24.3816	23.7882	22.8431	24.4455	28.5417	28.7131	30.2673	65.2287	69.5583	70.3752	74.0283	100	61.6332	22.2615	23.3181	23.34	32.7247	40.737	34.2031	21.8764	22.816	25.3526	34.4558	26.1816
"Christensenella timonensis" Marseille-P2437TT (NZ_FLKP01000001)	28.7112	20.6873	22.2457	24.7325	24.1367	23.0938	24.9959	29.538	29.4619	30.799	66.1798	64.4765	63.1482	63.9633	61.6332	100	21.7146	23.379	22.9444	35.2073	40.7813	35.1863	23.3661	22.9804	26.5143	36.0351	27.8261
Clostridium lundense DSM 17049T (NZ_JHVC01000001)	22.2278	26.562	27.7797	26.8913	17.8758	17.4572	20.658	26.3622	27.1935	26.4457	22.1023	22.265	21.3517	20.8248	22.2615	21.7146	100	58.0948	75.1928	23.6598	22.8667	22.9503	34.9328	32.8432	26.7275	22.6026	31.2724
Clostridium pascui DSM 10365 (NZ_JAFBDB010000001)	23.0471	25.9986	28.0374	28.5351	19.6466	18.0943	21.387	28.6808	29.4513	29.388	24.0501	23.9803	22.9241	22.7301	23.3181	23.379	58.0948	100	59.6611	25.6484	24.6881	24.7195	35.9211	35.654	27.5547	24.1957	29.4418
Clostridium tetanomorphum DJ061T (NZ_JABTAX010000001)	22.6293	27.9325	29.4069	29.2173	18.9771	17.9352	21.3968	27.8332	28.5432	28.2446	23.4177	23.7563	23.0804	21.9491	23.34	22.9444	75.1928	59.6611	100	24.7295	23.728	24.2946	37.0737	35.029	28.6633	23.5029	31.6919
Gehongia tenuis NSJ-53T (NZ_JACRSR010000001)	29.5483	23.4368	25.2388	27.9748	26.4037	26.337	32.6798	35.8863	35.9423	37.9217	32.1702	33.4474	35.1148	32.5115	32.7247	35.2073	23.6598	25.6484	24.7295	100	39.5426	45.0628	26.1828	26.4384	28.7381	43.9261	32.7593
Guopingia tenuis NSJ-63T (NZ_JACRSS010000001)	30.0791	21.5055	23.6102	26.6581	26.9522	25.8546	28.3499	32.3963	32.6287	34.6154	40.6916	41.5375	43.6893	42.4722	40.737	40.7813	22.8667	24.6881	23.728	39.5426	100	41.4162	24.4996	24.4497	26.256	42.2274	30.2558
Luoshenia tenuis NSJ-44T (NZ_JACRSO010000001)	31.2511	22.5003	24.484	26.77	27.4041	26.3581	34.0582	35.0278	35.3648	37.433	34.1618	34.3367	34.671	34.4722	34.2031	35.1863	22.9503	24.7195	24.2946	45.0628	41.4162	100	23.5129	24.5497	29.835	47.8771	32.4528
Lutispora saccharofermentans m25T (NZ_JAJEKE010000001)	24.9967	27.9688	30.2039	30.9553	19.2922	17.9604	22.9726	30.7968	32.0006	32.0367	22.6213	23.4417	21.7701	22.0816	21.8764	23.3661	34.9328	35.9211	37.0737	26.1828	24.4996	23.5129	100	61.3707	28.703	23.7302	32.6113
Lutispora thermophila DSM 19022T (NZ_FQZS01000063)	22.9855	27.3475	33.5746	33.9935	19.4243	18.7306	21.9019	32.4399	32.5497	32.5693	22.9721	22.9561	22.4702	22.3065	22.816	22.9804	32.8432	35.654	35.029	26.4384	24.4497	24.5497	61.3707	100	28.9896	24.5397	33.9353
Mahella australiensis 50-1 BONT (NC_ 015520)	26.1448	27.0362	30.1731	32.0853	21.3779	20.761	24.9511	46.9725	45.8964	47.7273	25.4765	25.7446	24.8436	24.5836	25.3526	26.5143	26.7275	27.5547	28.6633	28.7381	26.256	29.835	28.703	28.9896	100	27.053	40.3082
"Maliibacterium massiliense" Marseille-P3954T (NZ_LR026983)	30.3057	21.531	23.2032	26.3158	26.6104	26.4472	31.6765	32.6422	33.3836	34.6188	35.2031	36.1668	35.956	35.1325	34.4558	36.0351	22.6026	24.1957	23.5029	43.9261	42.2274	47.8771	23.7302	24.5397	27.053	100	30.6094
Xylanivirga thermophila SYSU GA17129T (NZ_RXHQ01000010)	28.7678	28.1069	33.8174	33.6436	22.3797	22.5756	28.7069	51.4197	52.431	52.1765	26.4421	26.816	27.3771	25.6433	26.1816	27.8261	31.2724	29.4418	31.6919	32.7593	30.2558	32.4528	32.6113	33.9353	40.3082	30.6094	100
